# Supplementary material for: DC-ATLAS: a systems biology resource to dissect receptor specific signal transduction in dendritic cells
Source: Immunome Res. 2010 Nov 19;6:10. doi: 10.1186/1745-7580-6-10 (PMC3000836; doi:10.1186/1745-7580-6-10)
Supplement: Additional file 7 — Figure S4: Enriched genes found to be part of TLR4 signaling upon LPS stimulation superimposed to the SBGN pathway map. Differentially expressed genes of DCs stimulated for 6 hours with LPS present in the TLR4 signaling superimposed to the pathway map. Red nodes indicate that the respective genes are up-regulated, and green nodes indicate down-regulated genes. [file 1745-7580-6-10-S7.TXT]

x	LPS vs untreated_12h	LPS vs untreated_24h	LPS vs untreated_3h	LPS vs untreated_6h	R848 vs untreated_12h	R848 vs untreated_24h	R848vsuntreated_3h	R848vsuntreated_6h
TLR2-1_o_IRF5	1.888470279	-2.17536798	2.641471861	4.620009173	5.183445974	-8.493728763	8.853252482	8.637037819
TLR2-1_o_NFAT	0.333333333	0.333333333	1	0.333333333	0.666666667	0.333333333	1	0.666666667
TLR2-1_o_NFkB	7.350404762	5.673461584	8.536262156	7.950932633	13.54143401	13.76239717	13.94802995	13.50617641
TLR2-1_other_outcomes	-1.979127708	-10.42880219	0.665183904	NA	-4.756726486	-20.44243672	1.22956075	1.019223394
TLR2-1_sensing	0.25	0.25	0.25	0.5	-0.25	-0.25	0.25	0.5
TLR2-1_t_ERK_ATF2	0.229901441	1.105799635	0.754160444	0.050228721	1.023049208	0.939360483	2.33917462	3.088303519
TLR2-1_t_FADD_apoptosis	0.333333333	NA	-0.333333333	0.333333333	NA	-0.333333333	-0.333333333	0.333333333
TLR2-1_t_IRF5	0	NA	0.150326896	1.316245826	-3.737453635	-6.856877585	-4.209630972	1.910869196
TLR2-1_t_JNK_AP1	0	0	1.310921499	0.397207236	0.809058794	0.218261805	3.084816207	2.673019703
TLR2-1_t_NFAT	3.657792706	-0.672819272	NA	-4.781146182	-3.7176739	-5.49952984	-4.240983504	-2.462590286
TLR2-1_t_NFkB	0.229901441	-3.259911615	6.889006408	2.240830754	5.56025055	3.971721632	4.71180729	5.69906279
TLR2-1_t_RhoA_NFkB	3.139407141	-0.489836286	NA	-4.041749431	-3.107211415	-6.688505902	-3.68886207	-2.085139184
TLR2-1_t_p38_AP1	0.442518159	0.253123029	2.878020421	0.81465364	2.201437366	0.571672998	3.8760283	4.615591001
TLR2-6_o_IRF5	1.888470279	-2.17536798	2.641471861	4.620009173	5.183445974	-8.493728763	8.853252482	8.637037819
TLR2-6_o_NFAT	0.333333333	0.333333333	1	0.333333333	0.666666667	0.333333333	1	0.666666667
TLR2-6_o_NFkB	7.350404762	5.673461584	8.536262156	7.950932633	13.54143401	13.76239717	13.94802995	13.50617641
TLR2-6_other_outcomes	NA	-11.22902357	4.324796908	2.646204714	10.49777868	-23.64942534	5.37191472	4.777929182
TLR2-6_sensing	-0.5	NA	-0.5	-0.5	-0.5	-0.5	-0.5	0.25
TLR2-6_t_ERK_ATF2	0	0.672819272	0.246858686	0	0.527162458	0.518454469	1.652938523	2.416235577
TLR2-6_t_FADD_apoptosis	0.333333333	NA	-0.333333333	0.333333333	NA	-0.333333333	-0.333333333	0.333333333
TLR2-6_t_IRF5	0	NA	0.150326896	1.316245826	-3.737453635	-6.856877585	-4.209630972	1.910869196
TLR2-6_t_JNK_AP1	NA	NA	0.754160444	0.050228721	0.341593619	NA	2.33917462	2.085139184
TLR2-6_t_NFAT	3.657792706	-0.672819272	NA	-4.781146182	-3.7176739	-5.49952984	-4.240983504	-2.462590286
TLR2-6_t_NFkB	0.229901441	-3.259911615	6.889006408	2.240830754	5.56025055	3.971721632	4.71180729	5.69906279
TLR2-6_t_RhoA_NFkB	3.139407141	-0.489836286	NA	-4.041749431	-3.107211415	-6.688505902	-3.68886207	-2.085139184
TLR2-6_t_p38_AP1	0.054423404	0	2.246731381	0.397207236	1.624528355	0.218261805	3.084816207	3.909120049
TLR3_o_AP1_Hs	-0.333333333	-0.333333333	0.666666667	0.666666667	-0.666666667	-0.333333333	0.666666667	-0.333333333
TLR3_o_IRF3_Hs	1.888470279	NA	19.93156857	19.93156857	5.183445974	0.069439564	8.853252482	8.637037819
TLR3_o_NFKB_Hs	7.350404762	5.673461584	19.93156857	19.93156857	13.54143401	6.513753968	19.93156857	13.50617641
TLR3_o_TFunknown_Hs	2.224084263	9.244109774	7.779503476	4.132475891	6.617127888	16.09403903	9.130165189	8.637037819
TLR3_s_Hs	NA	NA	0.5	0.5	0.5	-0.5	0.5	0.5
TLR3_t_TRIF-AP1_Hs	0	NA	3.698579597	3.411212165	-2.15460673	NA	4.297653314	2.288425181
TLR3_t_TRIF-IRF3_Hs	0	0	-2.641471861	-2.38059226	NA	-0.069439564	NA	-2.939713116
TLR3_t_TRIF-NFKB_Hs	3.590728841	0.672819272	6.820706577	7.498842612	7.093937857	2.051540223	6.358683459	4.525500368
TLR4_o_AP1_Hs	8.446362249	-15.75249549	12.7565161	9.256770832	20.82107169	27.69571899	17.21554345	16.19845289
TLR4_o_IRF3_Hs	5.633680555	4.491002464	5.059768425	9.256770832	7.708129728	1.76586852	8.185336895	7.855740989
TLR4_o_NFKB_Hs	10.60952394	19.62472307	13.55119409	10.06011731	21.94432048	19.93156857	18.41081947	18.94075889
TLR4_s_Hs	19.93156857	NA	-3.620835808	19.93156857	NA	-3.732645298	NA	NA
TLR4_t_MYD88-AP1_Hs	0.624512321	0.489836286	1.369525033	0.110965119	1.746005431	NA	1.556968646	1.964609577
TLR4_t_MYD88-NFKB_Hs	0.757688351	1.105799635	3.56390829	3.071021437	3.766915782	3.732645298	3.506992213	4.066645711
TLR4_t_TRAM-IRF3_Hs	0	0	7.369830222	3.124929707	7.708129728	NA	2.787174641	3.937774091
TLR4_t_TRAM-NFKB_Hs	1.346361171	0.672819272	7.369830222	6.842884529	5.525923787	1.048222292	6.030572532	3.937774091
TLR5_o_ATF2_Hs	1	0.5	0.75	0.75	1	0.75	0.75	0.75
TLR5_o_JNK_Hs	0.75	0.25	1	1	0.75	0.75	1	0.75
TLR5_o_NFKB_Hs	9.917758798	15.14690232	14.52780662	13.68665868	19.93156857	12.75605495	19.93156857	19.93156857
TLR5_s_IRAK1_Hs	0.333333333	-0.666666667	-0.333333333	0.333333333	-0.666666667	-1	-0.333333333	0.333333333
TLR5_s_PI3K_Hs	0.333333333	-0.333333333	-0.666666667	-0.666666667	-0.666666667	-1	-0.666666667	-0.666666667
TLR5_s_PKD_Hs	-0.5	-0.5	-0.5	-0.5	-0.5	-0.5	-0.5	-0.5
TLR5_t_IRAK1-AP1_Hs	NA	0	1.602272954	0	NA	0	1.22956075	1.019223394
TLR5_t_IRAK1-ATF2_Hs	0.651027256	NA	3.701997409	0	2.636365044	NA	1.911744108	4.215747706
TLR5_t_IRAK1-NFKB_Hs	0	NA	4.324796908	2.646204714	3.278948503	1.122487091	3.928807801	4.777929182
TLR5_t_PI3K-P38_Hs	NA	0	2.878020421	1.143304104	1.624528355	NA	1.911744108	3.231579211
TLR5_t_PKD-ATF2_Hs	3.61687026	0.235988069	1.362777389	0.188158885	1.624528355	0	0.672483843	1.765569975
TLR7_o_AP1_Hs	-1.888470279	-7.701516181	7.977481883	7.626141161	19.93156857	NA	19.93156857	8.637037819
TLR7_o_IRF5_Hs	NA	-6.196859743	3.620835808	3.338073911	19.93156857	NA	19.93156857	6.975808357
TLR7_o_IRF7_Hs	0.5	0.5	0.5	0.5	0.5	NA	0.5	0.5
TLR7_o_NFKB_Hs	11.32470369	9.687365783	13.67666657	9.256770832	15.11399136	11.09559524	15.72275481	15.23995624
TLR7_s_Hs	1	NA	0.5	1	NA	-0.5	0.5	1
TLR7_t_MYD88-AP1_Hs	-0.442518159	0	2.76622584	0.82765808	3.080245587	-0.665047677	1.911744108	2.416235577
TLR7_t_MYD88-IRF5_Hs	0.25	NA	0.5	0.5	-0.25	-0.5	0.25	0.5
TLR7_t_MYD88-IRF7_Hs	1.050143307	2.76397788	5.059768425	4.656780836	3.367089408	-3.348338081	5.831333099	3.606161719
TLR7_t_MYD88-NFKB_Hs	0.644240848	NA	5.031964611	2.008549951	5.313801467	3.732645298	4.297653314	5.405720628
TLR8_o_AP1_Hs	-1.888470279	-7.701516181	7.977481883	7.626141161	19.93156857	NA	19.93156857	8.637037819
TLR8_o_IRF1_Hs	NA	-0.5	0.5	0.75	0.5	0.25	0.75	0.5
TLR8_o_IRF5_Hs	NA	-6.196859743	3.620835808	3.338073911	19.93156857	NA	19.93156857	6.975808357
TLR8_o_NFKB_Hs	11.32470369	9.687365783	13.67666657	9.256770832	15.11399136	11.09559524	15.72275481	15.23995624
TLR8_s_Hs	1	0.5	NA	1	0.5	0.5	NA	1
TLR8_t_AP1_Hs	-0.442518159	0	2.76622584	0.82765808	3.080245587	-0.665047677	1.911744108	2.416235577
TLR8_t_IRF1_Hs	1	0.5	0.5	1	0.5	0.5	0.5	1
TLR8_t_IRF5_Hs	0.25	NA	0.5	0.5	-0.25	-0.5	0.25	0.5
TLR8_t_NFKB_Hs	0.644240848	NA	5.031964611	2.008549951	5.313801467	3.732645298	4.297653314	5.405720628
TLR9_o_AP1	-0.995044971	-6.196859743	6.820706577	6.310889737	19.93156857	-3.732645298	19.93156857	6.975808357
TLR9_o_IRF7	0.333333333	0.333333333	0.666666667	0.666666667	0.333333333	NA	0.666666667	0.333333333
TLR9_o_NFKB	8.890134326	-10.11629977	6.889006408	6.310889737	14.51287262	NA	8.055666088	9.481462882
TLR9_s	0.666666667	0.333333333	0.333333333	0.333333333	0.333333333	-0.666666667	NA	0.333333333
TLR9_t_IRF7	2.058269039	NA	0.242289067	2.646204714	5.186730512	-3.03124101	3.604961346	3.231579211
TLR9_t_JNK_AP1	0	-0.489836286	2.742736441	0.518089387	2.984743574	-0.258854225	3.604961346	3.16355659
TLR9_t_NFKB	0	NA	5.725168624	1.30017568	2.984743574	1.745167714	3.604961346	4.52985349
TLR9_t_p38-AP1	0.050462546	NA	5.031964611	1.01605154	5.313801467	-0.66210492	4.297653314	5.405720628
