# Supplementary material for: DC-ATLAS: a systems biology resource to dissect receptor specific signal transduction in dendritic cells
Source: Immunome Res. 2010 Nov 19;6:10. doi: 10.1186/1745-7580-6-10 (PMC3000836; doi:10.1186/1745-7580-6-10)
Supplement: Addtional file 8 — Pathways analysis results of human vs mouse comparison: input matrix. A matrix of Pathway Enrichment Factors (PEFs) obtained from the transformation of the signed p-values derived from the pathway analysis. This matrix can be used for clustering using multiscale bootstrap resampling or other methods. [file 1745-7580-6-10-S8.TXT]

x	LPS 8h vs control_E-GEOD-2706	LPS 2h vs control_E-GEOD-2706	LPS vs untreated E-GEOD-4984	BMDCs LPS 6h vs untreated_GSE15087
TLR2-1_o_IRF5	+10.7806088765	+10.2272168613	+10.7806088765	+3.64847070921
TLR2-1_o_NFAT	0.666666666667	1.0	0.666666666667	0.666666666667
TLR2-1_o_NFkB	+17.0219874533	+23.0456038126	+17.0219874533	+9.62275539369
TLR2-1_other_outcomes	+3.3888267193	+1.17302414349	+3.3888267193	NA
TLR2-1_sensing	0.5	0.25	0.5	0.75
TLR2-1_t_ERK_ATF2	+1.75504850778	+1.30607881083	+1.75504850778	+0.863711860822
TLR2-1_t_FADD_apoptosis	0.333333333333	-0.333333333333	0.333333333333	0.666666666667
TLR2-1_t_IRF5	+2.6512695736	-1.79662297506	+2.6512695736	NA
TLR2-1_t_JNK_AP1	+2.47451265148	+2.34768173182	+2.47451265148	NA
TLR2-1_t_NFAT	-2.41604392882	NA	-2.41604392882	NA
TLR2-1_t_NFkB	+5.71636505189	+5.96781802392	+5.71636505189	+4.09186352293
TLR2-1_t_RhoA_NFkB	-2.09325652832	NA	-2.09325652832	NA
TLR2-1_t_p38_AP1	+2.18308811632	+2.14692744036	+2.18308811632	+2.58651584908
TLR2-6_o_IRF5	+10.7806088765	+10.2272168613	+10.7806088765	+3.64847070921
TLR2-6_o_NFAT	0.666666666667	1.0	0.666666666667	0.666666666667
TLR2-6_o_NFkB	+17.0219874533	+23.0456038126	+17.0219874533	+9.62275539369
TLR2-6_other_outcomes	+9.54570444349	+5.96781802392	+9.54570444349	+6.58595199324
TLR2-6_sensing	0.25	-0.25	0.25	0.75
TLR2-6_t_ERK_ATF2	+1.03691854049	+0.538611104568	+1.03691854049	NA
TLR2-6_t_FADD_apoptosis	0.333333333333	-0.333333333333	0.333333333333	0.666666666667
TLR2-6_t_IRF5	+2.6512695736	-1.79662297506	+2.6512695736	NA
TLR2-6_t_JNK_AP1	+1.75504850778	+1.30607881083	+1.75504850778	-0.863711860822
TLR2-6_t_NFAT	-2.41604392882	NA	-2.41604392882	NA
TLR2-6_t_NFkB	+5.71636505189	+5.96781802392	+5.71636505189	+4.09186352293
TLR2-6_t_RhoA_NFkB	-2.09325652832	NA	-2.09325652832	NA
TLR2-6_t_p38_AP1	+1.49004015591	+1.21716406776	+1.49004015591	+2.0887852583
TLR3_o_AP1_Hs	0.333333333333	0.666666666667	0.333333333333	0.333333333333
TLR3_o_IRF3_Hs	+8.85534012168	+7.77963341376	+8.85534012168	+5.39082899861
TLR3_o_NFKB_Hs	+19.9315685693	+23.0456038126	+19.9315685693	+19.9315685693
TLR3_o_TFunknown_Hs	+16.4285888245	+20.8234790775	+16.4285888245	+6.58595199324
TLR3_s_Hs	0.5	0.5	0.5	0.5
TLR3_t_TRIF-AP1_Hs	NA	+2.99204119246	NA	-0.239104477681
TLR3_t_TRIF-IRF3_Hs	NA	+3.54741604534	NA	NA
TLR3_t_TRIF-NFKB_Hs	+8.07674474515	+12.1972599792	+8.07674474515	+0.83331896883
TLR4_o_AP1_Hs	+26.1858579473	+23.017157125	+26.1858579473	+18.559507987
TLR4_o_IRF3_Hs	+12.1372553849	+14.1378313191	+12.1372553849	+3.01168131966
TLR4_o_NFKB_Hs	+32.2192809489	+27.7930161942	+32.2192809489	+22.7982680931
TLR4_s_Hs	NA	NA	NA	+2.67019936126
TLR4_t_MYD88-AP1_Hs	+2.15230938767	+1.22458521374	+2.15230938767	+2.08661341684
TLR4_t_MYD88-NFKB_Hs	+5.75842104926	+5.36392523053	+5.75842104926	+2.0887852583
TLR4_t_TRAM-IRF3_Hs	+6.59715061667	+10.846779577	+6.59715061667	+1.2895121049
TLR4_t_TRAM-NFKB_Hs	+9.09717400159	+10.846779577	+9.09717400159	+3.64847070921
TLR5_o_ATF2_Hs	0.75	0.75	0.75	0.666666666667
TLR5_o_JNK_Hs	0.75	1.0	0.75	0.666666666667
TLR5_o_NFKB_Hs	+19.9315685693	+27.93387873	+19.9315685693	+19.9315685693
TLR5_s_IRAK1_Hs	0.333333333333	-0.333333333333	0.333333333333	0.5
TLR5_s_PI3K_Hs	0.333333333333	-0.333333333333	0.333333333333	0.5
TLR5_s_PKD_Hs	-0.5	-0.5	-0.5	NA
TLR5_t_IRAK1-AP1_Hs	+1.2489293405	+1.30607881083	+1.2489293405	-0.0
TLR5_t_IRAK1-ATF2_Hs	+2.09325652832	+1.17302414349	+2.09325652832	-2.52188054634
TLR5_t_IRAK1-NFKB_Hs	+5.16065737182	+4.93099786492	+5.16065737182	+1.34094146423
TLR5_t_PI3K-P38_Hs	-2.6512695736	+0.90007526671	-2.6512695736	+3.60525648502
TLR5_t_PKD-ATF2_Hs	NA	+0.90007526671	NA	+3.60525648502
TLR7_o_AP1_Hs	+10.7806088765	+10.2272168613	+10.7806088765	+6.61189966566
TLR7_o_IRF5_Hs	+8.85534012168	+12.241622997	+8.85534012168	+5.39082899861
TLR7_o_IRF7_Hs	0.5	0.5	0.5	+0.0
TLR7_o_NFKB_Hs	+18.9226514746	+25.5327804217	+18.9226514746	+10.7459648741
TLR7_s_Hs	1.0	NA	1.0	1.0
TLR7_t_MYD88-AP1_Hs	+2.00105129742	+1.25043731961	+2.00105129742	-2.27910200336
TLR7_t_MYD88-IRF5_Hs	0.5	-0.25	0.5	0.5
TLR7_t_MYD88-IRF7_Hs	+3.30785891956	+3.60763361897	+3.30785891956	+0.239104477681
TLR7_t_MYD88-NFKB_Hs	+5.71636505189	+5.3566803957	+5.71636505189	+3.35560426692
TLR8_o_AP1_Hs	+10.7806088765	+10.2272168613	+10.7806088765	+6.61189966566
TLR8_o_IRF1_Hs	0.75	0.5	0.75	+5.39082899861
TLR8_o_IRF5_Hs	+8.85534012168	+12.241622997	+8.85534012168	+5.39082899861
TLR8_o_NFKB_Hs	+18.9226514746	+25.5327804217	+18.9226514746	+10.7459648741
TLR8_s_Hs	0.5	NA	0.5	0.5
TLR8_t_AP1_Hs	+2.00105129742	+1.25043731961	+2.00105129742	+1.7712492422
TLR8_t_IRF1_Hs	1.0	0.5	1.0	-2.27910200336
TLR8_t_IRF5_Hs	0.5	-0.25	0.5	0.5
TLR8_t_NFKB_Hs	+5.71636505189	+5.3566803957	+5.71636505189	+3.35560426692
TLR9_o_AP1	+8.85534012168	+7.77963341376	+8.85534012168	+5.39082899861
TLR9_o_IRF7	0.666666666667	0.666666666667	0.666666666667	+0.0
TLR9_o_NFKB	+12.0160410957	+13.1228179999	+12.0160410957	+9.89255180373
TLR9_s	0.666666666667	NA	0.666666666667	0.5
TLR9_t_IRF7	+1.2489293405	+2.5215849099	+1.2489293405	+0.863711860822
TLR9_t_JNK_AP1	+3.98953134611	+0.814097097202	+3.98953134611	-0.863711860822
TLR9_t_NFKB	+4.53484363433	+3.83510467316	+4.53484363433	+1.76511365522
TLR9_t_p38-AP1	+3.51148601934	+0.667470174569	+3.51148601934	NA
